# Supplementary material for: Data Mining and Expression Analysis of Differential lncRNA ADAMTS9-AS1 in Prostate Cancer
Source: Front Genet. 2020 Feb 21;10:1377. doi: 10.3389/fgene.2019.01377 (PMC7049946; doi:10.3389/fgene.2019.01377)
Supplement: Supplementary file 2 [file Table_1.xls]

differential expression lncRNA in PCa
diff-lncRNA	logFC	logCPM	PValue	FDR
EMX2OS	-5.96872147	8.965373736	9.87E-214	7.70E-210
LINC02137	-5.268467302	4.174693322	7.63E-163	2.98E-159
LINC01116	-3.582649189	6.373492066	2.20E-152	5.72E-149
AL161645.1	-4.933122895	4.225102131	1.79E-150	3.48E-147
LINC00839	-4.27907266	5.853595125	1.74E-149	2.72E-146
AC012123.1	-4.62070208	4.002266009	1.81E-148	2.35E-145
AL354793.1	-5.439428186	3.323682149	1.11E-137	1.24E-134
LINC02385	-5.330493306	3.125482148	1.89E-117	1.84E-114
HOXB-AS3	-5.200612883	5.102396766	1.28E-107	1.11E-104
AC005674.1	-3.956313238	3.488724034	9.61E-97	7.50E-94
AC084026.2	-4.414285094	3.223749491	5.19E-96	3.69E-93
AC008759.3	-3.775911351	4.892265187	2.32E-95	1.51E-92
AC245100.6	-4.271327993	3.555040104	2.25E-93	1.35E-90
LINC01085	-4.413027596	3.490859198	4.19E-93	2.34E-90
AC087783.1	-6.034518912	2.59251104	6.24E-92	3.25E-89
AC103702.2	-3.671357492	4.0492982	1.15E-90	5.63E-88
AL513324.1	-4.941290545	2.466229122	2.29E-78	1.05E-75
GATA3-AS1	-3.546434573	5.048073717	9.69E-76	4.20E-73
AC129507.4	-3.098885684	3.534778068	1.94E-75	7.99E-73
AL031665.1	-4.845476484	2.554612373	4.16E-75	1.62E-72
DLGAP1-AS3	-4.774233298	3.267623929	1.66E-73	6.17E-71
LINC00683	-2.462040265	5.257824428	2.69E-70	9.54E-68
AL080314.2	-3.651831722	4.051920645	1.25E-69	4.24E-67
AC027130.1	-3.562198566	3.021911016	1.01E-68	3.29E-66
AC079612.1	-5.16529782	2.614941038	5.64E-67	1.76E-64
LINC00982	-2.763248198	5.769518097	1.14E-66	3.42E-64
LINC01159	-5.717520307	2.99920194	1.24E-66	3.58E-64
LINC00607	-2.485274241	4.331829389	5.70E-66	1.59E-63
SNAP25-AS1	-2.651343629	3.872978155	2.71E-65	7.29E-63
LINC01671	-3.232242222	5.408119062	1.48E-64	3.86E-62
LINC01819	-2.819268288	4.65233604	5.03E-64	1.27E-61
AC104237.3	-3.02892014	2.853039122	2.15E-63	5.26E-61
LINC01158	-6.635093596	3.668473808	3.41E-63	8.06E-61
AC148477.2	-3.183251973	2.859624058	6.39E-63	1.47E-60
AL451069.2	-3.276555249	3.453892266	8.06E-61	1.80E-58
LINC02086	-2.107617075	4.557317028	6.03E-58	1.31E-55
AC116345.1	-4.076974098	3.579637775	4.12E-57	8.69E-55
CA3-AS1	-2.782804176	3.797865102	4.16E-56	8.54E-54
AC022784.3	-3.367291737	3.209069841	8.86E-56	1.77E-53
PROSER2-AS1	-2.023706398	5.454160524	5.41E-55	1.06E-52
AL161668.3	-2.743431949	2.964113815	5.73E-55	1.09E-52
AC034228.1	-6.311499927	2.910330191	1.65E-54	3.07E-52
ZFHX4-AS1	-3.010557379	4.025815561	1.71E-54	3.11E-52
AL358334.2	-2.89017086	2.900560988	2.61E-54	4.63E-52
PRR31	-3.32073312	3.616137455	2.32E-53	4.02E-51
LINC01992	-5.999954732	2.497931857	3.39E-53	5.75E-51
AL356417.1	-2.956715178	2.631616962	5.88E-51	9.77E-49
AL390294.1	-3.558009048	2.632166477	9.98E-50	1.62E-47
AL109976.1	-2.077319371	6.49560137	3.29E-49	5.25E-47
LINC01345	-3.278458242	3.709096577	6.20E-49	9.68E-47
ANO1-AS2	-4.028602394	2.320317856	7.49E-49	1.15E-46
AP003385.5	-3.797135382	2.238965477	1.22E-48	1.83E-46
AC098828.3	-4.163365531	2.608943806	2.62E-48	3.79E-46
AC010980.2	-2.972699824	3.525541724	1.79E-47	2.54E-45
AC243773.2	-5.26284861	2.858580231	1.99E-47	2.77E-45
AC005180.2	-2.203790739	8.471819647	3.11E-47	4.26E-45
AC108718.1	-2.435667215	2.806257635	4.02E-47	5.41E-45
AC012307.1	-4.641041149	3.552157889	6.76E-47	8.95E-45
CRAT37	-4.519798742	2.194251386	1.35E-46	1.76E-44
AC005180.1	-2.280001043	7.970149643	1.76E-46	2.26E-44
UCA1	-2.884266897	5.249999469	5.34E-46	6.73E-44
LINC01336	-2.214803934	3.247040354	1.10E-45	1.36E-43
LINC00958	-2.757153443	5.647885917	2.31E-45	2.77E-43
AC009102.2	-2.597990174	3.322560289	2.76E-45	3.27E-43
AC093583.1	-3.608469701	3.711731949	3.43E-45	4.00E-43
AC018730.2	-5.568469202	2.209445173	5.06E-45	5.81E-43
PLBD1-AS1	-2.330627686	5.071484307	5.49E-45	6.21E-43
AC005165.1	-2.467829862	7.593062057	1.70E-43	1.81E-41
AC104237.2	-2.89988507	2.63148692	5.63E-43	5.79E-41
AC022395.1	-2.736953333	3.455469984	1.57E-40	1.51E-38
BX276092.9	-2.525148329	2.777762133	2.17E-40	2.07E-38
LINC01976	-4.169204574	2.458240276	5.82E-40	5.41E-38
C1QTNF1-AS1	-3.118856153	2.557008695	8.25E-40	7.49E-38
LINC01152	-2.432179836	2.925919833	3.03E-39	2.72E-37
ADAMTS9-AS1	-2.281870479	8.667019254	3.31E-39	2.94E-37
HPN-AS1	2.701547473	6.005553727	2.13E-38	1.81E-36
AC012085.2	-2.025223012	6.957359449	4.79E-38	4.02E-36
ALDH1L1-AS2	-2.191347653	4.943768894	5.18E-38	4.30E-36
AC068057.1	-2.908590929	2.539713586	1.03E-36	8.40E-35
AF165147.1	-2.091222505	9.851889874	1.22E-36	9.80E-35
AL590438.1	-3.138743985	2.385202907	1.68E-36	1.34E-34
LINC01139	-3.320288374	5.898318295	2.46E-36	1.94E-34
HCG22	-3.23475277	2.871860093	2.89E-36	2.23E-34
C1orf140	-2.274102999	2.97256493	1.01E-35	7.76E-34
AC046168.1	-2.056241636	2.743873484	1.08E-35	8.20E-34
LINC01320	-3.640443627	2.957475288	1.90E-35	1.43E-33
AC100860.1	-2.246761088	2.771726793	2.09E-35	1.54E-33
LINC00473	-3.116110391	3.988659321	2.13E-35	1.56E-33
IL21-AS1	-2.618358171	3.720703648	4.12E-35	2.95E-33
LINC01204	-2.395138394	2.448719718	6.88E-35	4.88E-33
AC104088.1	-2.598207141	3.007756287	1.61E-34	1.10E-32
PCAT7	2.34480791	7.752062801	1.30E-33	8.61E-32
AP003548.1	-2.016387368	2.927030344	5.81E-33	3.71E-31
AL391335.1	-2.179493702	4.063658196	1.06E-32	6.75E-31
AL031663.3	-2.296491664	5.164545812	1.20E-32	7.48E-31
LINC01475	4.850464435	4.447873155	1.27E-32	7.90E-31
AL354824.1	-2.469814949	2.21578863	5.57E-32	3.35E-30
AL592114.3	-2.128493531	2.895044292	6.34E-32	3.78E-30
LNX1-AS2	-2.463327498	2.721914395	1.12E-31	6.47E-30
AC106789.1	-2.578756522	2.406391267	2.10E-31	1.20E-29
C5orf64	-3.071078545	3.730287011	3.95E-31	2.23E-29
AL353803.1	-2.91632062	3.21040879	8.89E-31	4.89E-29
AL161457.1	-2.215623515	3.951319782	1.03E-30	5.62E-29
AC026469.1	-2.426563005	4.343397575	1.08E-30	5.85E-29
AC092811.1	-2.058839589	4.023899502	1.16E-29	6.04E-28
PCAT29	2.052450262	7.423271622	1.30E-28	6.10E-27
LINC00702	-2.142603197	6.621207315	3.98E-28	1.83E-26
LINC01744	-3.005636721	2.206463143	4.51E-28	2.04E-26
CTBP1-AS	2.427301689	9.471792969	4.51E-28	2.04E-26
AC022730.4	-2.593242821	2.998031505	5.71E-28	2.55E-26
AC017048.3	-2.357481415	2.337559292	8.29E-28	3.66E-26
AC092376.1	-2.175260224	2.628921913	1.05E-27	4.56E-26
SNHG25	2.14225866	6.953767509	2.38E-27	9.99E-26
LINC02056	-2.75224539	2.166193415	2.68E-27	1.11E-25
AP000802.1	-2.147939346	3.148273082	3.88E-27	1.59E-25
MIR31HG	-2.096930474	3.680445832	7.40E-27	2.99E-25
AL157414.1	-2.773674911	2.221888407	1.58E-26	6.28E-25
AC087516.2	-2.376283119	4.835526242	1.90E-26	7.50E-25
AC024651.1	-2.690111988	2.559273172	1.94E-26	7.59E-25
AL512363.1	-2.132350618	3.224697947	2.27E-26	8.86E-25
HOXB-AS2	-2.057894583	3.535745504	2.37E-26	9.19E-25
LINC00313	-2.473550186	2.314067064	2.50E-26	9.67E-25
AC098936.1	-2.654576607	2.153529491	2.56E-26	9.86E-25
AL162424.1	-2.306753663	3.041879409	5.01E-26	1.90E-24
LINC00707	-2.529162472	2.575864921	1.52E-25	5.63E-24
AP006748.1	3.277706924	7.524739668	5.83E-25	2.10E-23
AC106798.1	-2.411596768	3.335220737	1.04E-24	3.68E-23
AC008554.1	-2.761808363	2.209825742	2.37E-24	8.32E-23
ARHGEF38-IT1	2.090884856	6.343224334	3.23E-24	1.13E-22
AP002008.3	-2.162027864	2.263783866	5.14E-24	1.75E-22
AC021146.12	-2.250021339	3.590714402	5.14E-24	1.75E-22
LINC02351	-2.242966082	2.661089173	1.06E-23	3.49E-22
AP004608.1	2.721859068	10.28173641	1.64E-23	5.32E-22
LINC02387	-2.073800993	2.774729153	2.41E-23	7.76E-22
AL354863.1	-4.151743216	5.201976516	3.08E-23	9.76E-22
AC009123.1	-2.096678737	4.251427673	3.14E-23	9.88E-22
AL133370.1	-2.663627938	5.510140763	5.19E-23	1.60E-21
PCAT1	2.688626944	8.648694975	1.44E-22	4.20E-21
AC018358.1	-2.285961199	3.180623314	1.77E-22	5.10E-21
FAM215A	-2.04224847	2.166458319	2.75E-22	7.66E-21
AC061961.1	-2.480764691	4.265536631	3.09E-22	8.56E-21
AL031283.2	-2.052120565	4.438136756	3.11E-22	8.59E-21
AC009119.1	2.485511364	9.117762632	4.19E-22	1.15E-20
AC016735.1	-2.153473706	2.197110311	4.56E-22	1.24E-20
AC100823.1	-2.195568063	2.485515935	8.74E-22	2.32E-20
AC023158.1	-2.269108682	2.696999408	1.39E-21	3.65E-20
AP000697.1	3.326049704	5.302063457	3.48E-21	8.95E-20
AP003032.1	-2.033701977	3.60320963	6.36E-21	1.60E-19
THRA1/BTR	-3.413138784	2.488610074	8.05E-21	2.00E-19
AC110285.6	2.660352885	4.636516951	2.00E-20	4.83E-19
NAV2-AS4	-4.230893868	2.300318263	2.55E-20	6.08E-19
AL118508.1	-2.192551129	3.611019994	2.62E-20	6.23E-19
AL139351.1	-2.011941404	2.759208073	3.03E-20	7.17E-19
AC007207.2	-2.410148009	2.617494128	4.80E-20	1.12E-18
FEZF1-AS1	3.442041817	5.343932108	5.68E-20	1.31E-18
AC108206.1	-2.557447362	4.082031759	1.33E-19	2.92E-18
AC092535.4	2.99314025	10.22023271	1.48E-19	3.21E-18
AC239803.4	2.035957374	4.723459392	1.49E-19	3.23E-18
AL513283.1	-2.107381607	3.496653902	3.36E-19	7.08E-18
BX324167.1	2.582609898	5.227900502	3.94E-19	8.28E-18
AL353746.1	-2.407939306	3.525755349	5.50E-19	1.15E-17
LINC02242	-2.060756999	2.141733532	1.30E-18	2.61E-17
LINC02170	3.763110171	12.3414338	2.55E-18	4.91E-17
AC009407.1	2.094115805	6.53073277	2.64E-18	5.08E-17
AP001610.2	2.974394608	6.758056927	4.07E-18	7.70E-17
PCA3	3.333228885	14.88017625	4.59E-18	8.66E-17
DLX2-AS1	2.342081822	4.095688984	4.75E-18	8.94E-17
LINC00593	2.354745971	5.455339889	5.23E-18	9.81E-17
LINC01169	3.134406621	4.432181451	5.27E-18	9.87E-17
LINC00336	-2.26512039	2.353223565	7.64E-18	1.42E-16
BX324167.2	2.268770341	5.701586177	8.77E-18	1.61E-16
AC020663.2	2.084941705	5.462362988	1.24E-17	2.26E-16
AC097521.2	2.748801479	5.589440232	2.32E-17	4.09E-16
AP000439.2	-2.109698671	2.297230899	2.41E-17	4.22E-16
LINC02057	-2.120399794	2.964924279	3.00E-17	5.17E-16
AC009902.2	2.187015252	5.665250128	4.62E-17	7.80E-16
AC141930.2	2.577806651	4.85167009	5.84E-17	9.77E-16
AL359924.1	-2.933073282	2.256894732	6.12E-17	1.02E-15
AC009336.1	-2.034621291	3.027681354	6.28E-17	1.04E-15
LINC00939	2.279448082	7.105980591	8.67E-17	1.41E-15
AL137025.1	-2.015909049	2.286693943	1.11E-16	1.78E-15
AC097372.3	-3.036400566	3.319264108	1.11E-16	1.78E-15
LINC00836	-2.510217776	2.656883684	1.33E-16	2.12E-15
PLA2G4C-AS1	2.133091277	6.360419513	2.31E-16	3.57E-15
AL133325.3	2.924339956	5.337002202	2.50E-16	3.87E-15
AC020656.2	2.929736611	6.072675089	2.60E-16	4.00E-15
AC002546.2	-2.086561717	2.88077648	5.56E-16	8.22E-15
AC073133.1	2.518229673	6.504207266	5.96E-16	8.76E-15
AL359853.1	-2.126927889	2.398819383	6.09E-16	8.94E-15
AC021818.1	2.25722128	3.303485187	1.05E-15	1.51E-14
AL355922.5	-2.961764053	2.264041839	1.69E-15	2.40E-14
AL360181.4	2.459403477	5.16987817	1.85E-15	2.61E-14
AC005064.1	2.067403156	8.388219073	2.20E-15	3.07E-14
AC012531.1	2.675281811	5.246960717	2.74E-15	3.78E-14
CU634019.2	-2.676368539	2.381513037	2.95E-15	4.04E-14
AC141930.1	2.210357257	7.537531207	2.98E-15	4.08E-14
LINC01187	-2.385444626	4.399690126	3.29E-15	4.48E-14
AC099796.1	-2.036438182	4.070993416	3.48E-15	4.72E-14
AL022324.3	2.688938897	4.262939579	4.80E-15	6.36E-14
AC144450.1	2.351782632	7.612439509	4.87E-15	6.44E-14
AC099509.1	-3.010400406	2.362669568	6.22E-15	8.10E-14
CASC8	2.011300049	5.879267454	6.75E-15	8.73E-14
AC009902.3	2.015667893	6.041158944	1.21E-14	1.51E-13
SLC12A5-AS1	2.263207278	3.775119407	1.37E-14	1.71E-13
PCAT14	2.472765197	14.64954925	1.84E-14	2.26E-13
LINC00244	2.34973928	4.116021771	3.48E-14	4.15E-13
AC010997.5	2.0952433	3.774342935	3.79E-14	4.50E-13
AC005186.1	2.118630653	4.423082188	3.89E-14	4.60E-13
AC121764.1	-2.852863293	2.761768767	4.81E-14	5.62E-13
AC006007.1	-2.314347043	2.228206668	5.17E-14	6.01E-13
AP002498.1	3.362044963	7.69652089	6.46E-14	7.44E-13
AL008721.1	2.831913838	3.19914831	7.00E-14	8.01E-13
AC073133.2	2.232884218	7.703635096	7.48E-14	8.52E-13
AL589182.1	2.39055596	7.721317036	8.10E-14	9.20E-13
GPC5-AS1	4.296373549	7.813121685	1.37E-13	1.51E-12
LINC00970	-2.003058581	2.225398088	3.32E-13	3.50E-12
AC003986.3	3.021727654	4.296019396	4.81E-13	4.97E-12
AL157387.1	7.540838447	5.084646645	6.83E-13	6.95E-12
AC007091.1	3.823372001	3.371253928	1.16E-12	1.15E-11
AC009063.2	2.53390733	3.823983273	1.20E-12	1.18E-11
MNX1-AS2	2.320375337	5.715757145	1.49E-12	1.45E-11
AC007687.1	2.157108582	2.555628176	1.52E-12	1.48E-11
AC106772.1	2.212285697	3.468556135	1.64E-12	1.59E-11
AC116614.1	2.105340902	7.90655354	1.79E-12	1.73E-11
CASC11	2.282816539	5.487075804	2.46E-12	2.32E-11
MNX1-AS1	2.124023648	7.101421337	2.47E-12	2.33E-11
AL356133.2	4.955563905	6.074738288	5.12E-12	4.67E-11
AL671883.2	2.365839603	4.206565298	5.28E-12	4.80E-11
AC007159.1	3.548702861	4.671084089	5.46E-12	4.95E-11
LINC01866	3.620895516	4.548961721	5.83E-12	5.25E-11
LINC02120	3.663075818	4.737135042	7.40E-12	6.62E-11
LINC01623	3.045309819	4.997698185	9.41E-12	8.36E-11
FAM83A-AS1	-2.098947011	3.015115038	1.03E-11	9.04E-11
LINC01687	3.037598178	5.569748293	1.05E-11	9.21E-11
AL022332.1	3.332554208	3.322511493	1.37E-11	1.19E-10
DBET	3.840067636	4.558678451	1.63E-11	1.39E-10
XIST	-2.252823105	3.901216222	1.85E-11	1.57E-10
LINC00993	7.103893094	6.690490942	2.62E-11	2.17E-10
AL138918.1	2.368187628	2.3265312	3.78E-11	3.06E-10
AC004448.5	-2.354628709	2.268067905	5.08E-11	4.07E-10
AL023802.1	2.700857702	4.147678591	6.44E-11	5.03E-10
LINC01524	3.03007444	2.495849221	7.30E-11	5.64E-10
NALCN-AS1	2.355482805	4.079361515	7.46E-11	5.75E-10
NAALADL2-AS2	4.020905086	5.273065932	8.46E-11	6.49E-10
AL035425.3	3.20992838	7.917174839	9.85E-11	7.51E-10
ERVH48-1	2.569506294	9.759905552	1.00E-10	7.60E-10
LINC00308	3.286145041	3.562651574	1.18E-10	8.81E-10
AL022341.2	2.047733472	3.675731998	1.89E-10	1.38E-09
AC107419.1	3.934837727	3.702202936	2.29E-10	1.65E-09
LINC00868	2.141311948	3.715909181	2.58E-10	1.84E-09
ST8SIA6-AS1	2.624482788	9.953041474	2.97E-10	2.10E-09
LINC01210	2.75595832	3.782743654	5.66E-10	3.87E-09
KIAA0087	2.593314712	6.497196618	7.79E-10	5.26E-09
AC024022.1	2.095964831	2.548634295	9.32E-10	6.23E-09
AC011525.1	2.148634675	6.390490001	1.29E-09	8.46E-09
AL356272.1	2.349000172	3.149073836	1.40E-09	9.07E-09
AL161908.1	2.286814902	2.959157579	1.55E-09	9.98E-09
FP325330.3	2.577155948	3.516324247	1.87E-09	1.20E-08
LINC01518	2.667863688	6.424232218	1.98E-09	1.26E-08
LINC01019	2.68920301	5.721219839	3.65E-09	2.24E-08
LINC01208	2.79866768	3.350034367	1.41E-08	7.99E-08
AC062039.1	2.909831805	2.519971265	1.61E-08	8.97E-08
AL357093.2	2.473494519	4.572483365	2.00E-08	1.10E-07
SRGAP3-AS2	3.581343365	4.598451057	2.07E-08	1.14E-07
AC100791.2	2.497622887	3.094427222	2.86E-08	1.54E-07
KCNMB2-AS1	2.424820458	5.063902535	3.27E-08	1.74E-07
LINC01087	2.465959412	5.634819719	3.32E-08	1.76E-07
AC025674.2	2.417584821	2.817068987	4.13E-08	2.15E-07
AC125603.2	2.159682185	3.089580584	4.35E-08	2.26E-07
AL354984.1	2.324430481	3.790304629	4.70E-08	2.43E-07
AC073525.1	2.001514009	6.782329091	6.37E-08	3.20E-07
LINC01193	3.143893986	2.99769438	6.71E-08	3.37E-07
LINC02050	2.893946385	3.612471297	7.81E-08	3.87E-07
CCAT1	3.40458713	3.808240371	8.94E-08	4.41E-07
BX284656.1	3.007335452	2.731949209	9.92E-08	4.87E-07
ELFN1-AS1	2.789532464	7.297923845	1.08E-07	5.27E-07
AC105219.2	2.088069775	3.133443623	1.15E-07	5.59E-07
AC004947.1	2.005106057	8.769887848	1.99E-07	9.33E-07
AC069228.1	3.125766534	7.958948545	1.99E-07	9.35E-07
TRPM2-AS	2.076951434	7.705083602	2.14E-07	1.00E-06
LINC02203	2.889278328	2.192062984	2.53E-07	1.17E-06
AL157702.2	2.072872142	4.884294845	4.21E-07	1.87E-06
OSTN-AS1	3.396704606	5.040854611	5.05E-07	2.22E-06
AC026391.1	2.528816059	6.124798629	5.06E-07	2.22E-06
AL356277.3	3.141183677	3.364737116	6.32E-07	2.72E-06
AL161782.1	2.05405534	3.417603902	6.57E-07	2.82E-06
CASC19	2.175006238	2.53720787	6.69E-07	2.86E-06
AP005121.1	3.620824958	2.278385671	6.71E-07	2.87E-06
AL117329.1	2.222054401	5.416931085	6.96E-07	2.97E-06
AC004801.5	2.190432909	2.832380411	7.59E-07	3.22E-06
AP004550.1	2.228973213	2.835207745	8.43E-07	3.55E-06
AC131902.1	2.38690374	7.264378997	1.01E-06	4.21E-06
LINC00898	2.210752283	3.385446809	1.02E-06	4.25E-06
AC104823.1	3.575643363	8.830198061	1.07E-06	4.43E-06
HOXC13-AS	2.377003055	3.221278907	1.57E-06	6.31E-06
PCAT5	2.70710748	5.72371786	1.61E-06	6.49E-06
AP002856.3	2.207885851	2.309336422	1.76E-06	7.05E-06
AC010894.3	2.330435468	4.748857371	1.83E-06	7.28E-06
AL451137.1	3.585454951	3.497782417	2.14E-06	8.47E-06
AC003985.1	3.394912954	2.279700981	2.77E-06	1.07E-05
AL357518.1	2.038937303	2.354713637	2.88E-06	1.11E-05
AL365199.1	2.347684941	3.208146347	3.05E-06	1.17E-05
AL365226.2	2.600884511	7.22044525	6.49E-06	2.35E-05
AC021151.1	2.072532944	3.531903939	6.50E-06	2.35E-05
AC023301.1	2.938976152	5.484896515	7.08E-06	2.54E-05
AL731897.1	3.816205888	2.526820672	8.25E-06	2.93E-05
AC008549.1	2.578972561	2.193727344	9.57E-06	3.36E-05
LINC00355	3.44273959	2.587998037	1.10E-05	3.83E-05
AC107896.1	2.02168072	3.232551167	1.15E-05	4.00E-05
AL449043.1	2.870020785	2.328408549	1.20E-05	4.15E-05
MIR137HG	4.010382781	4.667711907	1.22E-05	4.20E-05
HNF1A-AS1	2.219693577	5.502307413	1.25E-05	4.30E-05
LINC00305	4.891453628	3.58702572	1.30E-05	4.48E-05
AC112493.1	2.534111235	2.753107787	1.53E-05	5.20E-05
AL078594.1	2.045771127	3.903630044	1.67E-05	5.62E-05
AC008574.1	2.726900071	2.308729187	1.80E-05	6.00E-05
AC008794.1	2.067134863	2.804257237	1.83E-05	6.09E-05
SCHLAP1	2.016257435	9.603035552	2.03E-05	6.74E-05
LINC01467	2.605837268	2.623294751	2.43E-05	7.95E-05
AL138974.1	2.369240488	3.258399766	2.68E-05	8.73E-05
ZBTB20-AS5	2.932460572	3.837250399	3.28E-05	0.000104869
AC084211.1	2.335267487	2.491746924	3.60E-05	0.000114317
AL354710.2	2.307333736	3.783238248	3.61E-05	0.000114608
BX255923.2	2.142224272	2.311552767	4.57E-05	0.000142658
AP001122.1	3.663776027	3.15617679	4.69E-05	0.000146103
AC009264.1	2.808174138	3.327806208	4.76E-05	0.000147838
LINC01566	2.185033287	2.268202616	5.85E-05	0.000179003
AP002856.4	2.175313755	2.586178242	6.01E-05	0.000183646
LINC01060	2.775126232	3.824442505	6.68E-05	0.000202425
LINC01551	2.946039605	2.831498633	7.05E-05	0.000212774
AC007423.1	4.854849131	3.282805774	7.30E-05	0.000219758
AC008060.1	2.064649551	3.531134733	7.38E-05	0.000222129
Z97206.2	2.588052597	6.665164663	7.94E-05	0.000237485
LINC02163	3.03501866	3.478195285	8.16E-05	0.000243939
AC106771.1	3.380328529	2.49431622	8.35E-05	0.000249031
AC005150.1	3.939816904	2.865171189	8.54E-05	0.000254311
AC104350.1	2.154955157	2.267325048	8.90E-05	0.00026383
LINC01388	2.266693495	3.853005122	0.000106435	0.000310399
LINC02335	3.591197877	2.817874035	0.000112176	0.000324594
AP001172.2	3.774979969	2.540257921	0.000120325	0.000345486
AC106875.1	2.69330631	2.59017027	0.000129046	0.000369303
AC019155.3	2.274143999	4.885930746	0.000136034	0.000386611
LINC01612	2.316835265	4.528320117	0.000138634	0.000393713
LINC02383	2.893451603	2.434162999	0.000143562	0.000405789
FP671120.3	3.125332292	3.96323204	0.000166682	0.00046725
DSCAM-AS1	2.058217517	8.722109978	0.000179983	0.000500403
AC104831.2	2.417948561	2.59964646	0.000224185	0.000610681
LINC00383	3.302923323	3.361983198	0.000284396	0.000760891
AP002075.1	2.00179534	2.302552228	0.000300212	0.000799097
AL162413.1	2.536832228	4.618604532	0.000315943	0.00083726
LINC00858	2.92402771	3.181756403	0.000317764	0.000841515
FP236383.3	3.965876667	3.418683441	0.000365706	0.000955511
LINC00917	2.42479952	2.29883411	0.000367219	0.000958501
AC023824.4	3.881887135	4.237511712	0.000402989	0.001040734
AL596442.1	2.15413827	2.389303955	0.000404954	0.001045117
AF274855.1	3.199551961	2.132647066	0.000447992	0.001144087
AC105999.2	2.052680686	3.419431545	0.000505113	0.00127536
AC091138.1	2.335795988	2.48216273	0.000514391	0.001296272
AL355674.1	3.561486681	2.363666945	0.000515142	0.001297746
AC090502.1	2.394038132	2.144382578	0.000643682	0.001591604
LINC02377	3.066554853	2.281234896	0.000645663	0.00159566
AC060814.6	2.905109367	2.39518464	0.000650355	0.001605732
LINC01194	2.951300793	2.832115522	0.00070586	0.001725854
AL691497.1	3.026315261	2.294852044	0.000856595	0.002068493
AC245748.3	2.094578077	2.836984192	0.000896749	0.002154129
ZBTB20-AS3	2.241599798	2.869996163	0.000900557	0.002162612
AC233263.6	2.010008459	2.463696955	0.000905432	0.002172981
TUSC7	2.228642599	2.233191868	0.0011368	0.002662767
AL662789.1	3.056320433	2.388867655	0.001197071	0.002790544
AC073172.2	2.744588713	2.683267789	0.001266687	0.002943162
AC099520.1	2.387582963	2.218652118	0.001726021	0.003911479
AL133467.2	2.187476803	2.821976604	0.001863827	0.004193341
AL353753.1	3.099591828	5.478399693	0.001866627	0.004198433
LINC01490	2.559929458	2.33449796	0.002063943	0.004586735
AC093496.1	2.182461178	4.982866374	0.002396515	0.005252553
AC010132.1	2.263673648	2.331653138	0.002705283	0.005856945
CACNA1C-IT3	2.198991566	2.092629692	0.002842572	0.006123609
LINC01837	2.437383032	2.356126443	0.003127405	0.00667459
AP000897.1	2.049045287	2.228804998	0.003335872	0.007076944
AC090220.1	2.055078887	2.547272671	0.004159276	0.008619981
AC055733.2	2.001487873	2.12961796	0.004695332	0.009628699
