# Supplementary material for: Data Mining and Expression Analysis of Differential lncRNA ADAMTS9-AS1 in Prostate Cancer
Source: Front Genet. 2020 Feb 21;10:1377. doi: 10.3389/fgene.2019.01377 (PMC7049946; doi:10.3389/fgene.2019.01377)
Supplement: Supplementary file 3 [file Table_2.xls]

differential expression miRNA in PCa
diff-miRNA	logFC	logCPM	PValue	FDR
hsa-mir-891a	-4.674338869	3.799366948	2.12E-163	1.06E-160
hsa-mir-892a	-4.983322137	-0.378033778	3.86E-83	9.65E-81
hsa-mir-23c	-2.962613897	1.176370016	8.04E-54	1.01E-51
hsa-mir-1224	-3.51478102	0.012690254	2.36E-51	2.36E-49
hsa-mir-1251	-2.679111675	1.624539285	9.75E-50	8.12E-48
hsa-mir-323b	-2.248329563	0.445754425	1.15E-39	5.23E-38
hsa-mir-96	2.010760689	4.640726417	1.46E-39	6.09E-38
hsa-mir-153-2	2.480582595	5.020378104	1.14E-31	2.27E-30
hsa-mir-187	-2.326153777	3.365690726	1.20E-31	2.30E-30
hsa-mir-6718	-2.594121768	-0.381196105	8.85E-31	1.53E-29
hsa-mir-873	-2.638767526	-0.702710261	4.34E-29	6.79E-28
hsa-mir-184	-2.543302096	1.675925644	3.27E-26	3.72E-25
hsa-mir-615	2.618424353	0.733004993	4.62E-18	3.40E-17
hsa-mir-3651	2.625767986	0.507726268	3.53E-16	2.29E-15
hsa-mir-490	-2.666651779	1.00894217	1.28E-15	7.93E-15
hsa-mir-5694	2.662829799	-0.288018213	1.71E-14	9.82E-14
hsa-mir-4449	2.883592518	0.735663389	2.26E-12	1.16E-11
hsa-mir-1304	2.128457568	0.152838519	3.45E-12	1.74E-11
hsa-mir-592	2.451011875	1.416756856	3.39E-11	1.56E-10
hsa-mir-449a	3.658914194	0.847108005	2.45E-10	9.89E-10
hsa-mir-372	3.69371187	0.814876652	3.41E-08	1.07E-07
hsa-mir-483	3.326762143	1.759121754	6.09E-08	1.87E-07
hsa-mir-122	3.871858549	-0.170452442	1.08E-07	3.25E-07
hsa-mir-2115	2.003046624	-0.273761102	9.49E-07	2.57E-06
hsa-mir-6715a	3.833831849	0.376487144	1.84E-06	4.70E-06
hsa-mir-1269a	2.925761062	4.839980796	2.03E-06	5.14E-06
hsa-mir-137	2.46432576	1.616148925	8.62E-06	2.07E-05
hsa-mir-612	2.730374916	-0.530042337	8.71E-06	2.08E-05
hsa-mir-1269b	3.686642482	1.927840526	1.66E-05	3.85E-05
hsa-mir-522	3.318422221	0.244315734	8.07E-05	0.00017163
hsa-mir-519a-1	2.684820062	1.232055227	0.000111424	0.000231169
hsa-mir-516a-2	2.837345004	0.073005914	0.000119414	0.000245707
hsa-mir-516a-1	2.837986153	0.217580343	0.000124489	0.000255101
hsa-mir-506	3.104754706	-0.229528557	0.000257692	0.000491779
hsa-mir-519a-2	2.718888678	0.730204805	0.000545661	0.001003054
