# Supplementary material for: Data Mining and Expression Analysis of Differential lncRNA ADAMTS9-AS1 in Prostate Cancer
Source: Front Genet. 2020 Feb 21;10:1377. doi: 10.3389/fgene.2019.01377 (PMC7049946; doi:10.3389/fgene.2019.01377)
Supplement: Supplementary file 4 [file Table_3.xls]

differential expression mRNA in PCa
diff-mRNA	logFC	logCPM	PValue	FDR
ACSL6	-4.995445546	2.403161407	1.23E-299	7.33E-296
MCF2	-5.268210667	0.925472008	5.45E-264	2.44E-260
EMX2	-6.790222928	2.241563024	3.15E-261	1.13E-257
HOXB8	-6.249262579	1.043441106	9.15E-252	2.73E-248
CLDN2	-7.918934977	3.216884424	1.21E-248	3.10E-245
AKR1B1	-3.876914482	5.709649906	1.53E-239	3.41E-236
SPINK2	-7.419584154	2.674523062	9.49E-238	1.89E-234
CYP19A1	-5.403773796	-1.229715997	9.45E-236	1.69E-232
KLHL14	-4.248249105	1.568442409	1.35E-207	2.20E-204
SPINK13	-5.533530423	-0.392371993	2.51E-204	3.74E-201
PATE2	-5.417821269	0.296958569	1.46E-195	2.00E-192
TMEM114	-8.94578187	0.53385728	3.73E-189	4.77E-186
WNT9B	-4.877757867	-0.708517407	1.36E-182	1.62E-179
NDRG4	-3.347566991	2.992543389	1.16E-181	1.29E-178
CRTAC1	-4.295889927	2.659389573	1.54E-179	1.62E-176
RASL10B	-3.469934856	2.054201349	9.79E-169	9.73E-166
ANXA13	-5.515365259	0.943830967	1.88E-165	1.77E-162
PIP	-7.344100646	6.487822155	5.45E-165	4.87E-162
PATE4	-9.218426594	3.229683517	1.45E-157	1.23E-154
CYSLTR2	-3.720916323	1.026378485	3.08E-155	2.51E-152
PAEP	-9.940469669	3.342433857	1.14E-152	8.83E-150
AQP2	-9.311087698	4.476625005	6.20E-152	4.62E-149
CA2	-4.438502474	2.776397609	2.98E-150	2.13E-147
CRISP1	-8.681005035	1.611663403	1.70E-149	1.17E-146
MGAM	-4.694808328	0.246195442	6.54E-149	4.33E-146
HOXB6	-4.581758744	1.416155801	1.01E-146	6.46E-144
SLC2A9	-2.698053958	2.322294773	2.19E-141	1.35E-138
SPINT3	-7.375270625	-1.901152409	3.19E-138	1.90E-135
KCP	-3.488798609	0.460409533	2.34E-137	1.35E-134
ANO1	-2.869842664	5.459365846	1.53E-134	8.53E-132
C3orf36	-3.510064391	0.357863121	2.09E-132	1.13E-129
KCNJ5	-3.120593478	3.001971847	3.68E-130	1.94E-127
ATP13A4	-4.244446267	-0.532524384	5.87E-130	3.00E-127
PNMT	-4.681628792	1.014766438	1.75E-129	8.69E-127
SLC13A2	-6.289916603	1.030708482	4.62E-129	2.23E-126
STAC2	-4.420100143	3.413959242	1.53E-126	7.21E-124
ABCG2	-2.810831064	3.966885649	3.28E-125	1.50E-122
FAM83A	-5.079039109	-0.015283275	1.72E-123	7.68E-121
SLC16A12	-3.752320482	0.161350395	1.60E-121	6.98E-119
C1orf186	-3.36618163	0.801306569	8.70E-120	3.70E-117
SEMG2	-9.503188312	10.32141674	1.03E-119	4.29E-117
PAQR8	-2.567818255	3.689723807	4.91E-119	1.99E-116
UGT2B7	-5.592214255	-0.639757956	1.10E-118	4.36E-116
MRO	-3.092806055	-0.238280736	1.10E-117	4.30E-115
SLCO4C1	-4.800679959	-0.638820595	2.11E-116	8.05E-114
ACE2	-3.587135972	0.520453002	7.41E-116	2.76E-113
FUT3	-4.112184559	0.377427203	3.75E-113	1.37E-110
PTGES	-3.040417725	4.65044698	4.39E-113	1.57E-110
HS3ST5	-4.908813395	-1.41081651	4.13E-110	1.45E-107
KIRREL3	-3.012372481	-0.86416487	5.02E-110	1.73E-107
SEMG1	-9.769393083	11.35008503	1.55E-108	5.24E-106
DEFB129	-6.876491765	-2.309196893	1.42E-107	4.71E-105
PAX2	-4.064832501	0.378705701	4.14E-106	1.35E-103
PIK3C2G	-4.38259076	0.467750862	4.12E-103	1.32E-100
SLC46A2	-4.105512163	-1.409172703	1.51E-101	4.73E-99
SNAP25	-3.0663454	2.04168424	6.87E-98	2.12E-95
PLA2G4A	-2.306522815	3.503958002	1.50E-96	4.55E-94
HOXB9	-3.741153503	1.183876707	2.17E-96	6.47E-94
LPL	-3.690959948	3.895730391	7.55E-96	2.21E-93
POU3F3	-7.827489258	1.438462083	4.50E-94	1.30E-91
GSTM3	-2.285322544	5.649499732	1.59E-92	4.51E-90
EVA1A	-2.613135431	0.042618825	3.60E-92	1.01E-89
FRMD3	-2.231868033	2.36008711	1.57E-91	4.33E-89
CLU	-2.585092914	9.068310451	2.62E-91	7.10E-89
SLC28A3	-4.427298422	-0.228852556	5.16E-91	1.38E-88
GCNT4	-2.421901165	1.304867928	1.98E-90	5.22E-88
PRDM16	-2.584490563	0.807575225	2.02E-90	5.23E-88
FBP2	-3.619895098	-0.398575109	1.89E-89	4.83E-87
EDDM3A	-9.929842035	0.927913279	5.37E-89	1.35E-86
KCNJ15	-3.279688747	1.94608668	2.54E-88	6.32E-86
PATE1	-8.57715506	4.389315402	1.61E-87	3.95E-85
KRT24	-4.999708802	-2.062636428	2.35E-87	5.69E-85
KCNJ16	-5.291076781	1.338510505	3.01E-87	7.18E-85
SULT2A1	-6.510535939	-1.491018045	9.95E-85	2.31E-82
NPFFR2	-4.625890409	-1.875887059	1.07E-82	2.46E-80
GNAO1	-2.489581482	3.626743235	6.48E-82	1.47E-79
DEFB131	-7.987653454	-2.723251651	4.58E-80	1.02E-77
UNC5B	-2.201879119	5.026093809	5.62E-80	1.24E-77
PDK4	-3.018524024	6.970310317	8.49E-80	1.85E-77
CAMP	-3.550899063	-1.325850614	6.37E-79	1.37E-76
PON3	-3.319218489	-0.717220255	7.56E-77	1.61E-74
ADCY8	-4.738186441	-2.375878335	7.77E-77	1.63E-74
SLC31A2	-2.106781691	0.324582368	1.01E-76	2.09E-74
EDDM3B	-9.113335434	-1.275869091	3.25E-76	6.60E-74
LINC00675	-3.45695183	0.329741304	7.09E-76	1.42E-73
LHX1	-6.154290172	-2.571512263	1.14E-75	2.26E-73
QPRT	-2.40501079	2.781159172	3.10E-74	6.09E-72
ELSPBP1	-5.989506992	-2.608144377	1.08E-73	2.11E-71
TMEM171	-2.978498687	-2.491194842	2.01E-73	3.87E-71
G0S2	-2.287308284	2.732709999	1.72E-72	3.28E-70
RASAL1	-3.078745307	0.254430026	5.35E-72	1.01E-69
FAM167A	-2.902068664	2.214135109	6.61E-72	1.23E-69
SLC26A3	-4.703693019	4.252359658	1.05E-69	1.94E-67
GLIS3	-2.102240258	3.140152026	3.12E-69	5.52E-67
ADTRP	-3.141100075	1.796098771	2.65E-67	4.60E-65
PATE3	-5.885050211	-2.04990282	3.39E-67	5.83E-65
PALM3	-2.868728447	1.744176831	3.18E-66	5.42E-64
PAX8	-3.161880556	2.312265461	5.60E-66	9.45E-64
CA14	-2.636090634	1.560339493	1.36E-65	2.28E-63
SLPI	-3.550490324	5.953919648	4.18E-65	6.80E-63
SCGB1D4	-6.619801316	-3.643655969	6.18E-65	9.96E-63
PTGS2	-3.01962991	6.098402178	4.95E-64	7.84E-62
DEFB125	-7.832493072	-3.083954909	6.65E-64	1.04E-61
GRXCR1	-7.141359416	-1.446719189	8.18E-64	1.27E-61
HOXB7	-2.542020594	1.464556579	8.79E-64	1.35E-61
SP6	-2.050809824	2.496517248	1.15E-63	1.76E-61
LIPG	-2.796065399	2.500957966	2.33E-63	3.54E-61
SIM1	-5.814402944	-1.345832175	2.39E-63	3.59E-61
AOX1	-2.406479706	4.820057411	2.94E-63	4.39E-61
ZNF185	-2.002729334	5.522446493	1.17E-62	1.73E-60
TRIM9	-2.214926787	-0.287526763	5.32E-61	7.67E-59
MUCL1	-3.99607434	1.912513842	7.53E-60	1.07E-57
TEDDM1	-3.165467407	-2.393751554	2.05E-59	2.89E-57
GDPD2	-2.62240915	-2.577243039	5.37E-59	7.50E-57
PTGS1	-2.488563493	4.435267089	4.39E-58	6.08E-56
APOBEC3C	-2.047021014	4.965222338	6.66E-58	9.17E-56
CYP4F8	-4.223688354	5.957116245	1.30E-57	1.76E-55
HSPA6	-3.568903087	3.180625908	1.77E-57	2.38E-55
C2orf88	-2.344781797	2.413931958	2.29E-57	3.04E-55
ARC	-2.795376132	1.299740614	2.59E-57	3.40E-55
TFAP2B	-3.900119008	-2.563399175	4.42E-57	5.73E-55
HOXB5	-3.50018185	-0.118025107	6.53E-57	8.40E-55
PADI3	-4.323669649	0.038523117	3.60E-56	4.56E-54
ATP1A4	-2.65718153	-0.860793355	3.70E-55	4.63E-53
CES5A	-5.400862446	-2.274552028	4.23E-55	5.25E-53
CCDC27	-2.231018981	-2.117751924	2.74E-54	3.38E-52
WFDC9	-7.383354731	-3.41468834	5.53E-54	6.73E-52
DCAF12L1	-3.047578956	-2.084472581	1.26E-53	1.52E-51
SBSPON	-2.270097304	3.426201271	8.84E-53	1.03E-50
DUSP2	-2.384506307	4.248845696	1.92E-52	2.21E-50
GSTP1	-2.066981065	6.910985436	2.00E-52	2.29E-50
LMO3	-2.172540077	3.251813499	9.43E-51	1.02E-48
CXCR2	-2.617263999	-0.23447656	2.74E-50	2.92E-48
EPHA10	2.173855901	3.500255602	5.48E-50	5.77E-48
LYVE1	-2.245879515	1.524036886	4.80E-49	4.93E-47
ANGPT1	-2.049863267	3.897542779	6.22E-49	6.35E-47
WFDC8	-4.543852147	-4.037474675	1.50E-48	1.49E-46
VWA5B2	-2.353832644	1.102103447	1.54E-48	1.53E-46
LCN15	-3.33016123	-0.945115612	1.73E-48	1.71E-46
AL163195.3	-3.933737376	-4.062859361	2.52E-48	2.46E-46
MUC6	-4.980067499	7.088946871	2.79E-48	2.71E-46
DEFB127	-6.717269615	-3.920558637	3.01E-48	2.91E-46
HRASLS5	-2.192887573	0.13440487	2.67E-47	2.56E-45
TMEM132C	-2.49134268	1.50275636	6.48E-47	6.16E-45
TNMD	-3.275494973	-1.063910737	7.37E-47	6.97E-45
DEFB132	-2.331492427	2.028884267	1.33E-46	1.26E-44
SLC9A4	-3.172789122	-2.827762332	4.01E-46	3.69E-44
DUOX1	-2.145376664	4.098193726	5.01E-46	4.59E-44
SCN11A	-2.215462641	-1.74984699	1.28E-45	1.15E-43
TRPM5	-3.188329236	-0.897987579	7.13E-45	6.41E-43
MUC15	-2.67097713	1.134999835	1.06E-44	9.42E-43
TRPM3	-2.295709861	-0.141758903	3.25E-44	2.82E-42
SLC39A2	-3.858201991	2.020744635	3.56E-44	3.07E-42
TRIM61	-2.028083377	-2.617338938	2.06E-43	1.76E-41
ATP10B	-2.901251244	-2.012728059	2.08E-43	1.76E-41
KLHL4	-2.043659343	-0.926413592	6.99E-43	5.87E-41
GATA3	-2.210438527	3.782561037	8.08E-43	6.75E-41
GPD1	-2.400979212	-0.228462783	1.10E-42	9.19E-41
MAT1A	-2.863906996	-1.242474904	2.38E-42	1.94E-40
ADGRD2	-2.983360571	-1.105846605	3.17E-42	2.56E-40
FAM110C	-2.192143932	3.123234949	3.35E-42	2.69E-40
HPN	2.505019511	8.067520378	3.38E-42	2.70E-40
LCN9	-5.438453286	-3.834736081	4.06E-42	3.23E-40
HCAR2	-2.017590582	1.195385725	1.34E-41	1.04E-39
ASPA	-2.08362825	1.489517698	1.66E-41	1.28E-39
C20orf202	-2.008706647	-2.563864254	2.60E-41	1.99E-39
GPX2	-2.53057126	2.45171219	3.87E-41	2.93E-39
STAC	-2.388596533	2.983746914	8.62E-41	6.45E-39
KCNJ1	-2.764641271	-2.906581427	8.78E-41	6.54E-39
DCHS2	-2.151353705	0.707991068	2.83E-40	2.06E-38
C10orf99	-3.589338591	-2.221241193	3.01E-40	2.18E-38
PCP4L1	-2.215516975	1.908516967	3.17E-40	2.29E-38
DMRT2	-2.99333312	-2.297390612	1.11E-39	7.86E-38
CLDN19	-2.534160392	-2.608167803	1.19E-39	8.39E-38
IVL	-3.725761	-1.435609814	2.60E-39	1.82E-37
SLC34A2	-3.167828849	3.463359142	4.93E-39	3.42E-37
CCNI2	-2.405284201	-0.75865528	1.07E-38	7.30E-37
SLC18A2	-2.564382604	1.640037643	1.32E-38	8.96E-37
SH2D1B	-2.069811678	-2.249602842	1.64E-38	1.10E-36
PLCZ1	-3.527141945	-4.111517846	1.94E-38	1.29E-36
OVCH2	-2.482803853	-1.229313046	1.94E-38	1.29E-36
NKX2-3	4.291734678	0.96565983	3.33E-38	2.19E-36
REG3G	-5.371862544	-3.994649622	9.91E-38	6.35E-36
FOXQ1	-2.121848858	2.345498759	1.13E-37	7.19E-36
LCN1	-6.170663509	-1.299975451	1.34E-37	8.50E-36
EPHB1	-2.072625478	1.399715679	1.97E-37	1.23E-35
KCNS1	-2.734403105	0.821493424	3.85E-37	2.39E-35
KY	-2.333522837	-0.158016603	3.90E-37	2.41E-35
SLC6A2	-2.111297353	-1.994247297	4.49E-37	2.77E-35
WFDC2	-2.297193996	5.683579443	5.34E-37	3.28E-35
C21orf62	-2.483651163	0.046863078	5.41E-37	3.31E-35
SIAH3	-2.396616175	-2.100412523	1.29E-36	7.70E-35
KCNH5	-3.173901742	-2.269035302	1.68E-36	1.00E-34
HOXB4	-2.017168717	0.552724038	1.80E-36	1.07E-34
SYT8	-2.638070831	-0.050046282	2.77E-36	1.62E-34
JPH4	-2.037889196	3.892024269	5.74E-36	3.31E-34
LRCOL1	-2.398058624	-2.236050979	6.24E-36	3.58E-34
TMEM213	-2.934055163	-0.968668949	6.25E-36	3.58E-34
SIM2	2.243560745	6.397080963	6.83E-36	3.88E-34
RAD21L1	-3.929538368	-4.029902612	1.18E-35	6.55E-34
CLCA2	-2.999212379	1.684755958	1.32E-35	7.31E-34
LY6D	-3.259613812	0.961860249	2.69E-35	1.47E-33
CST4	-3.67141953	1.435556409	2.87E-35	1.56E-33
GSTM1	-3.344221889	3.899335165	2.90E-35	1.57E-33
KRT222	-2.285805204	-0.985760918	3.75E-35	2.01E-33
OPCML	-2.600859432	-1.573642014	5.30E-35	2.80E-33
NEFM	-2.875438066	0.55127051	6.34E-35	3.31E-33
DUOXA2	-2.868222113	-0.485391996	6.74E-35	3.49E-33
DUOX2	-2.59693531	2.642495618	8.89E-35	4.56E-33
MSLN	-2.694560879	2.309723385	1.62E-34	8.01E-33
PDE1C	-2.218262222	0.946612805	2.78E-34	1.35E-32
ATP6V1G3	-3.413427198	-2.882183057	6.03E-34	2.88E-32
PRSS1	-4.541796709	-1.662222408	1.27E-33	5.89E-32
FOXI2	-2.313351711	-2.154554739	2.23E-33	1.02E-31
DCC	-2.463760164	-0.959334144	2.71E-33	1.24E-31
DUOXA1	-2.167227902	2.560157982	7.01E-33	3.12E-31
CYP4B1	-2.18103317	3.832500141	1.32E-32	5.77E-31
TRH	-3.022938435	-3.11856277	1.65E-32	7.14E-31
EMX1	-2.839278915	-3.196789528	1.97E-32	8.39E-31
HCAR3	-2.227450335	-1.322263465	6.47E-32	2.68E-30
LVRN	-2.013327652	-2.759523299	8.19E-32	3.37E-30
ITLN1	-2.678361574	-0.946143331	9.98E-32	4.08E-30
AQP5	-2.211346374	-0.251006946	2.23E-31	8.93E-30
FOLR1	-2.283681748	0.438519068	3.26E-31	1.29E-29
CDH8	-2.268261523	-0.94069367	3.44E-31	1.36E-29
ADRA1A	-2.023027264	2.148046645	3.45E-31	1.36E-29
SYT10	-2.317205995	-1.060239109	3.47E-31	1.36E-29
CRNN	-4.247365475	-3.593547993	3.67E-31	1.44E-29
PYY	-2.30940122	-2.693638835	4.31E-31	1.67E-29
KCNF1	-2.007167754	-1.501669687	8.19E-31	3.12E-29
TMEM252	-2.119932575	0.985615819	1.03E-30	3.93E-29
ASTL	-2.275679683	-2.253332083	1.07E-30	4.05E-29
HOXD4	-2.007658982	-1.668654534	1.30E-30	4.92E-29
MGAT4C	-2.132132192	-1.601982865	1.33E-30	5.01E-29
IL1RL1	-2.174812818	0.577017134	1.65E-30	6.18E-29
IGSF1	-2.210706243	1.347152139	2.20E-30	8.15E-29
LRRC3B	-2.223077373	-3.267642228	2.88E-30	1.06E-28
UCN	2.221039125	0.886166834	7.80E-30	2.76E-28
CDO1	-2.255340628	3.975005025	7.83E-30	2.77E-28
GLRA4	-2.296886353	-3.062536392	8.25E-30	2.90E-28
CAPN6	-2.17125905	3.082731332	1.23E-29	4.26E-28
AMACR	3.272196086	7.276443043	1.79E-29	6.09E-28
ROS1	-2.668948309	-1.418931392	1.95E-29	6.58E-28
MEI4	-2.157356695	-3.506549584	1.98E-29	6.68E-28
KCNJ13	-2.676259527	-2.103130553	2.01E-29	6.77E-28
SLC45A2	5.240013787	3.025927291	3.26E-29	1.08E-27
KRT16	-2.411966373	2.056709759	3.88E-29	1.28E-27
CYP4F22	-2.489618898	1.363898339	4.26E-29	1.40E-27
CLPSL1	-3.888004838	-3.177471212	6.90E-29	2.24E-27
EVX2	-2.204077027	0.145829225	9.20E-29	2.98E-27
FAM83C	-2.856702779	-1.819373647	1.01E-28	3.24E-27
CHIA	-4.054634357	-3.762382392	1.51E-28	4.80E-27
HSD17B13	-2.608374936	2.773146881	5.58E-28	1.72E-26
IL20	-2.742468066	-2.568774512	5.91E-28	1.81E-26
CFAP65	2.171882831	1.922928015	7.14E-28	2.18E-26
ATP6V0D2	-2.068203057	-0.049206158	9.48E-28	2.86E-26
S100A14	-2.114194743	2.76383123	1.22E-27	3.62E-26
FNDC10	2.183060165	3.184774883	1.95E-27	5.71E-26
LGR6	-2.08565901	2.41057659	2.59E-27	7.52E-26
CLPSL2	-2.953691325	-3.437326151	3.12E-27	8.95E-26
SFRP5	-2.766446697	0.641901429	4.89E-27	1.38E-25
GJB4	-2.119268952	-0.022431772	7.59E-27	2.10E-25
ACTC1	-2.561784118	5.191066996	1.53E-26	4.14E-25
CDH16	-3.665868295	-2.487342618	1.62E-26	4.36E-25
NETO2	2.092836292	3.429558075	1.66E-26	4.47E-25
LMX1B	2.906969735	1.216778493	1.73E-26	4.64E-25
IL19	-2.968333822	-4.137019426	2.36E-26	6.26E-25
SLITRK3	-2.307689062	0.585618578	2.90E-26	7.59E-25
TGM5	-2.050102228	-1.131169997	1.29E-25	3.23E-24
LINGO2	-2.353555466	-1.626169672	1.74E-25	4.32E-24
FAM83B	-2.022646478	0.634714731	2.05E-25	5.03E-24
CYP3A5	-2.016100887	3.219900093	2.19E-25	5.36E-24
KRT13	-2.993308142	5.287779135	2.50E-25	6.10E-24
LINC00694	-2.017255995	-2.42317103	2.50E-25	6.10E-24
SCARA5	-2.219108769	1.053634525	4.90E-25	1.16E-23
ADAMTS18	-2.490644846	-1.562286339	5.51E-25	1.29E-23
PLA2G3	-2.49066353	-2.122026176	6.11E-25	1.43E-23
DNAH5	2.314346752	5.53117034	7.46E-25	1.72E-23
SLIT1	2.984391918	4.237463282	1.24E-24	2.81E-23
ATP4B	-2.175038153	-3.616883383	1.45E-24	3.27E-23
CBLN4	-2.289197414	-2.145569902	1.80E-24	4.05E-23
SMR3B	-4.384009607	-1.411731078	2.73E-24	6.03E-23
PENK	-2.163056101	2.272082779	2.92E-24	6.42E-23
MATN4	-2.251164474	-1.39234118	3.93E-24	8.49E-23
C14orf105	-3.365020632	-3.551852879	4.89E-24	1.05E-22
HRASLS	-2.743256483	-2.670960328	5.80E-24	1.23E-22
BTN1A1	-2.05938033	-3.225210581	6.68E-24	1.41E-22
C2orf72	2.34669449	6.11896234	6.72E-24	1.42E-22
CIDEC	-2.241467089	-1.483853311	8.21E-24	1.71E-22
C2CD4C	2.360844659	1.289669407	1.02E-23	2.10E-22
OR7C1	-2.034889586	-2.052252244	1.19E-23	2.44E-22
ATP6V0A4	-2.473483808	-0.167289096	1.26E-23	2.57E-22
TG	-2.860272568	5.048613692	1.33E-23	2.71E-22
SERPINB5	-2.032441768	3.226368702	2.28E-23	4.53E-22
TH	-2.765546537	-1.946963147	3.10E-23	6.10E-22
C1orf61	-2.029128167	-1.442132896	3.73E-23	7.29E-22
MATK	2.587182072	3.389331188	3.84E-23	7.51E-22
KBTBD13	-2.103682487	-3.696883625	3.92E-23	7.63E-22
ARHGAP19-SLIT1	2.991679947	-2.097718522	4.55E-23	8.83E-22
FADS6	-2.337559144	-3.776955654	7.07E-23	1.34E-21
CPNE6	-2.187705409	1.76521254	7.21E-23	1.36E-21
DPP6	-2.195080131	0.123464636	8.02E-23	1.51E-21
PAQR6	2.307402924	3.652119034	9.61E-23	1.80E-21
WIF1	-2.222098928	2.506935095	1.10E-22	2.05E-21
APOC1	2.306442423	4.419774043	1.48E-22	2.71E-21
ARSF	-2.144399783	-2.870814065	2.00E-22	3.63E-21
CPB2	-2.037753729	-2.685409658	2.34E-22	4.23E-21
NLRP12	2.464389235	1.185946251	3.06E-22	5.45E-21
HOXC6	2.332483308	3.77869522	3.10E-22	5.53E-21
CERS1	2.55376326	1.47022984	4.05E-22	7.12E-21
HOXC4	2.306538779	2.669113451	4.46E-22	7.80E-21
ATP2B3	-2.398384789	-3.26775497	6.51E-22	1.12E-20
TRIM31	-2.0895197	0.492956119	7.00E-22	1.20E-20
MUC21	-3.131373295	-2.469243561	7.14E-22	1.23E-20
KCNA4	-2.353929637	-2.700685229	7.59E-22	1.30E-20
ANKRD66	2.805049142	-0.781353262	9.65E-22	1.63E-20
MMP26	3.073542515	1.359902566	1.06E-21	1.79E-20
TMEM196	-2.594039239	-3.651196658	2.02E-21	3.32E-20
DEFB134	-2.596898793	-4.035325776	2.08E-21	3.41E-20
CHP2	-2.155306926	1.033312081	2.34E-21	3.83E-20
EPGN	-2.127074847	-2.689459874	2.71E-21	4.40E-20
CCDC78	2.649219875	2.314993769	3.11E-21	5.01E-20
CLEC18B	2.170828677	-1.086784252	3.27E-21	5.25E-20
FAM163A	-2.08880953	-2.070872328	5.38E-21	8.51E-20
GAS2L2	-2.482731564	-1.11886435	7.04E-21	1.10E-19
TNFSF11	-2.010497598	-2.570353893	7.85E-21	1.22E-19
COLEC10	-2.575978366	-2.51477835	9.47E-21	1.46E-19
KRT27	-2.308485196	-3.968024162	9.59E-21	1.47E-19
SCGB1A1	-2.49400924	3.914445427	1.18E-20	1.79E-19
ADRB3	-2.375281892	-2.550202863	2.57E-20	3.78E-19
PDIA2	4.280050071	2.015116893	4.72E-20	6.75E-19
TMPRSS11A	-2.809476426	-1.562685621	4.79E-20	6.84E-19
APOF	2.426272779	3.139291061	6.29E-20	8.87E-19
FLG2	-2.598308027	-2.868216357	6.98E-20	9.80E-19
SHISA8	2.984022934	-0.187663716	8.70E-20	1.21E-18
RPE65	-2.179850093	-0.008132414	9.30E-20	1.28E-18
C10orf82	-2.150846991	-0.911794267	9.82E-20	1.35E-18
CLCA4	-2.504323418	1.633598994	1.24E-19	1.68E-18
HJURP	2.069648655	2.189316264	1.37E-19	1.85E-18
SFTPC	-2.277824914	-3.280334985	1.52E-19	2.03E-18
EPPIN	-2.698450191	-3.769816305	1.79E-19	2.38E-18
CCDC83	3.23006875	-1.009755615	1.82E-19	2.41E-18
ACSM1	2.864296211	6.616710968	1.90E-19	2.52E-18
DMBT1	-2.251386884	0.113982719	1.91E-19	2.53E-18
KCNK10	-2.00858719	-2.715663877	2.18E-19	2.86E-18
TERT	2.690050856	-1.76672197	3.48E-19	4.47E-18
ONECUT2	2.684239365	3.224072131	3.66E-19	4.70E-18
TWIST1	2.177736007	3.574131109	9.19E-19	1.14E-17
FAM196B	-2.217054371	-1.695359236	1.06E-18	1.30E-17
PHGR1	3.389852565	1.820930062	1.30E-18	1.57E-17
TBX4	-2.171774598	2.260856105	1.51E-18	1.82E-17
MOV10L1	2.277546163	1.584699123	1.67E-18	2.00E-17
ZIC2	3.470928006	2.100331684	1.82E-18	2.17E-17
SCGB3A1	-2.200642942	2.487861479	1.89E-18	2.25E-17
AMH	3.23768647	1.145475169	1.98E-18	2.34E-17
REN	-2.00746802	-1.823712087	2.43E-18	2.86E-17
ARL14	-2.048965807	-2.837163978	3.55E-18	4.10E-17
CACNA1D	2.178829166	5.847062842	3.69E-18	4.24E-17
GPR149	-3.554646556	-2.174694866	3.91E-18	4.48E-17
ZSCAN4	-2.013005665	-2.574178795	8.51E-18	9.43E-17
FOXN4	2.801496629	-0.816582188	1.05E-17	1.15E-16
DLX1	2.973120805	5.249839328	1.32E-17	1.43E-16
LCN8	-2.958898268	-3.236296351	1.60E-17	1.72E-16
ARHGDIG	2.719639472	1.950258898	1.83E-17	1.96E-16
F2RL2	2.077516523	0.756940148	2.15E-17	2.29E-16
KRT4	-2.152421177	2.809732083	2.77E-17	2.92E-16
OTX1	2.099097335	3.120470621	4.03E-17	4.19E-16
DSG4	-2.478768131	-2.341757003	6.81E-17	6.94E-16
ALB	4.426835621	3.090516433	7.36E-17	7.48E-16
WFDC13	-2.829430879	-3.538612361	8.37E-17	8.44E-16
TSPAN19	3.202393386	0.733274949	1.05E-16	1.05E-15
GNG13	2.794476028	0.131206758	1.34E-16	1.33E-15
FAM163B	-2.325418022	-2.415063974	1.35E-16	1.33E-15
CCER2	2.000687117	-0.355119807	1.46E-16	1.43E-15
EFNA2	3.047383745	-1.885655929	1.97E-16	1.91E-15
ULBP1	2.153264837	-1.026299471	2.20E-16	2.12E-15
OR51E2	2.409726551	9.184289014	3.47E-16	3.28E-15
TGM3	2.327521976	3.976584632	4.22E-16	3.96E-15
MIOX	2.022941669	-0.848136363	7.24E-16	6.62E-15
VGF	2.492585374	1.276163925	7.69E-16	7.00E-15
HTR1E	-2.206845555	-3.431843239	1.25E-15	1.12E-14
OR51S1	3.289760159	-3.041859261	1.38E-15	1.22E-14
KISS1R	3.433884375	-2.403763379	1.45E-15	1.29E-14
KLK15	2.043877956	2.992093018	2.18E-15	1.89E-14
GLYATL1P3	2.197924312	-0.626069028	2.26E-15	1.96E-14
THRSP	-2.464698469	-0.924844383	2.54E-15	2.18E-14
ANGPTL3	3.831004805	1.325706796	3.10E-15	2.65E-14
DEFB126	-2.73031109	-1.976528864	3.61E-15	3.05E-14
TDRD1	2.969986765	4.312053346	4.25E-15	3.56E-14
CRABP1	-2.006143538	-0.123963345	4.56E-15	3.80E-14
FOXD1	2.801106574	1.803802066	4.60E-15	3.83E-14
TNN	2.305836964	-0.355267186	5.41E-15	4.47E-14
MYH6	-2.536918129	0.816561873	8.11E-15	6.56E-14
OR51H1	3.271285636	-3.612585011	1.15E-14	9.09E-14
ZMYND10	2.084810555	1.832412729	1.16E-14	9.16E-14
SPON2	2.311400419	10.46421873	1.40E-14	1.10E-13
C11orf87	-2.125562268	-3.123140014	1.41E-14	1.11E-13
KRTAP5-1	2.145055591	-1.912541678	1.45E-14	1.13E-13
ZP1	2.208087432	0.679241225	1.53E-14	1.19E-13
NUTM2F	2.615763156	-2.428755066	1.87E-14	1.45E-13
SLC22A10	3.111997827	0.345278745	1.89E-14	1.47E-13
ADGRG4	-2.230217689	-4.011609612	1.97E-14	1.52E-13
AC233992.2	2.187788564	-2.985246918	2.68E-14	2.04E-13
SMIM28	2.305360005	-1.421363801	2.74E-14	2.09E-13
TRPC5	-2.62568073	-3.19129109	3.15E-14	2.39E-13
DLX2	2.525671292	1.772553318	3.20E-14	2.42E-13
PLPPR5	-2.056764998	-3.829889203	3.51E-14	2.64E-13
12-Sep	2.324573304	-1.613210168	4.57E-14	3.38E-13
CHRM2	-2.625838223	-0.76471499	4.74E-14	3.50E-13
AC013470.2	2.36854352	-2.264550923	5.03E-14	3.70E-13
KRT20	3.985171926	-0.19361852	5.55E-14	4.07E-13
KLB	2.906426976	2.01555702	5.78E-14	4.22E-13
BAIAP2L2	2.229518564	2.633341813	6.11E-14	4.45E-13
C1orf64	3.746917195	4.203651674	6.76E-14	4.91E-13
HIST1H4E	2.163314627	1.04825043	7.34E-14	5.31E-13
BRSK2	2.357993961	2.723090756	7.41E-14	5.36E-13
AK5	2.018716722	3.961166195	9.18E-14	6.60E-13
EPHA8	2.423564735	-0.477963266	1.43E-13	1.01E-12
HBQ1	3.057104066	-2.358788328	1.96E-13	1.36E-12
UGT3A1	-2.30537583	-2.204045471	2.19E-13	1.51E-12
DLL3	2.043145573	-0.704901076	2.50E-13	1.71E-12
ATP8A2	2.805909306	3.940640662	2.68E-13	1.83E-12
NKX6-1	3.542315279	-0.062760507	3.35E-13	2.25E-12
ZIC5	3.405734376	0.952372592	3.38E-13	2.27E-12
FOXB2	4.127228966	-0.333812766	3.56E-13	2.38E-12
OR2B6	2.070068703	-1.78929532	4.18E-13	2.77E-12
FGL1	3.023181714	1.627738151	5.00E-13	3.29E-12
RHCG	-2.039404061	0.617916464	5.15E-13	3.38E-12
B3GNT6	4.141092338	3.51881105	5.55E-13	3.61E-12
CST2	3.530514138	4.053183088	9.87E-13	6.25E-12
FOXL2	2.383619475	1.086860195	1.05E-12	6.61E-12
TFF3	2.754877707	8.238548479	1.07E-12	6.77E-12
TBX10	3.407749	1.523189011	1.38E-12	8.59E-12
OLFM4	-2.022896015	7.276210086	1.40E-12	8.69E-12
FEZF1	2.976708957	-2.374957006	1.63E-12	1.01E-11
ISG15	2.002374225	5.861529195	1.77E-12	1.09E-11
NLRP13	2.962692466	-1.948954637	1.84E-12	1.13E-11
FABP5	2.554302266	5.400332559	2.21E-12	1.34E-11
FUT6	-2.341337615	-0.399174724	2.30E-12	1.39E-11
CLC	-2.068217505	-3.781450156	2.33E-12	1.41E-11
SPINK1	4.474746821	4.709354514	2.46E-12	1.49E-11
HOXC12	4.611803126	-0.949450924	2.51E-12	1.51E-11
NR2E1	3.799706443	-1.45107208	2.57E-12	1.55E-11
UPK1B	-2.46685891	-1.677211798	2.65E-12	1.59E-11
ANKRD30A	6.069546375	0.544861677	3.17E-12	1.89E-11
SPZ1	7.444551086	1.157886518	3.49E-12	2.07E-11
FOXI1	-2.152289421	1.091588997	3.95E-12	2.33E-11
HOXC13	3.197392095	-1.938683121	4.22E-12	2.48E-11
RPRML	2.938778523	-1.094429054	4.67E-12	2.72E-11
OR51T1	2.548413703	-2.788869631	5.90E-12	3.40E-11
NKAIN1	2.257075251	4.796030738	6.55E-12	3.75E-11
WFDC6	-2.261038261	-3.631153326	7.19E-12	4.09E-11
SPRR3	-2.657287404	-2.512371202	7.65E-12	4.34E-11
COL10A1	2.449320302	3.265916484	7.67E-12	4.36E-11
COMP	2.154311283	5.844557314	8.53E-12	4.82E-11
ERG	2.498888646	7.002287107	9.01E-12	5.07E-11
DNAH8	2.451581337	5.113438697	9.42E-12	5.30E-11
SSTR1	2.057007925	4.376071049	1.15E-11	6.43E-11
UGT2B4	3.215009189	2.829440464	1.18E-11	6.57E-11
C19orf81	2.538175289	1.105179876	1.33E-11	7.32E-11
IL36RN	3.025317642	-1.506258783	1.49E-11	8.17E-11
VAX1	3.962783729	-2.630108333	1.61E-11	8.78E-11
FAM57B	2.033345711	-0.695167164	2.07E-11	1.11E-10
GRIN3A	2.634291471	4.658481772	2.46E-11	1.32E-10
TUBB4A	2.468628596	2.051695024	2.48E-11	1.33E-10
LRRTM3	-2.093434501	-1.247948749	2.71E-11	1.44E-10
ADAM29	-2.027204632	-3.776334742	2.94E-11	1.56E-10
BMP5	-2.186886761	2.674592862	4.54E-11	2.37E-10
COL2A1	3.789438851	6.153902983	4.68E-11	2.43E-10
KRT72	3.760135445	-1.981439994	4.96E-11	2.57E-10
BARX1	2.389576471	-1.656625217	5.39E-11	2.78E-10
ROPN1L	2.092992981	-0.044243215	5.71E-11	2.93E-10
ARMC3	2.139144438	0.195319046	6.50E-11	3.31E-10
PROC	2.653759033	1.123760301	8.49E-11	4.27E-10
KCNG3	2.134618012	2.045445271	8.93E-11	4.47E-10
PCDHA1	2.792671482	0.374804835	1.23E-10	6.08E-10
UNC5A	2.717307172	3.935038133	1.23E-10	6.08E-10
SUCNR1	3.063045571	1.518603276	1.54E-10	7.49E-10
GBX2	4.427078037	-2.042935444	1.68E-10	8.10E-10
ETV4	3.807044431	5.615042814	1.74E-10	8.40E-10
SERPINA11	2.400267791	2.54552966	1.84E-10	8.86E-10
C1QTNF9B	2.029521103	0.391076543	1.90E-10	9.10E-10
CDC20B	4.136631983	1.53279883	2.10E-10	1.00E-09
CRYGD	-2.171671755	-3.564993196	2.15E-10	1.02E-09
GJA3	2.032273985	0.771647384	2.20E-10	1.05E-09
SMIM21	3.431988941	-2.980889738	2.72E-10	1.28E-09
SMIM23	2.236632337	-3.890458451	3.08E-10	1.44E-09
GRPR	2.082437937	1.424209393	4.12E-10	1.89E-09
SLC22A31	2.153167061	1.683673148	4.31E-10	1.98E-09
ZNF560	3.57818641	0.905211231	4.51E-10	2.06E-09
PTPRR	2.665313521	1.269383757	5.05E-10	2.30E-09
SFTPA2	2.021902191	6.668043242	5.52E-10	2.50E-09
HAO1	3.175383034	-0.210416289	5.78E-10	2.61E-09
CHIT1	2.114465896	3.505293304	6.29E-10	2.83E-09
FAM71F1	2.001142147	-2.224574153	6.61E-10	2.97E-09
DMBX1	2.07669128	-2.898086513	6.65E-10	2.98E-09
UTS2B	2.623281304	0.762460739	7.40E-10	3.30E-09
PNMA5	5.598168103	1.273957116	7.62E-10	3.40E-09
TGM4	-2.312195411	9.066269886	8.39E-10	3.72E-09
CER1	-2.011691489	-3.984173279	8.44E-10	3.74E-09
TTR	2.25329143	1.531583377	8.82E-10	3.89E-09
GMNC	2.222656618	1.74321571	1.08E-09	4.71E-09
KRT73	2.785447734	-3.394366124	1.58E-09	6.73E-09
SLC24A2	2.268784016	0.04311607	1.68E-09	7.16E-09
ANKRD30B	3.07153287	-1.41711013	1.92E-09	8.12E-09
FEZF2	5.18057966	-2.104241699	1.93E-09	8.14E-09
NKX6-3	2.064101753	-2.896334385	1.95E-09	8.21E-09
OR52I1	2.179515376	-2.999931197	2.05E-09	8.60E-09
CAMKV	2.870719773	-2.040420417	2.90E-09	1.19E-08
NOTUM	2.308658622	0.791785066	4.39E-09	1.76E-08
POU4F1	3.692719698	-2.094328186	4.48E-09	1.79E-08
SFTA3	-2.102498803	-2.460910588	4.71E-09	1.88E-08
IL1F10	2.259809908	-3.909309917	4.71E-09	1.88E-08
PBOV1	2.08004245	-2.155801481	7.55E-09	2.94E-08
PPP3R2	2.570517339	-2.67462554	8.05E-09	3.12E-08
DIO1	2.265023219	0.895727184	8.12E-09	3.15E-08
NETO1	3.555914126	0.925968655	8.25E-09	3.19E-08
HNF1A	2.902440786	0.194891506	9.05E-09	3.48E-08
GSTA3	2.806628628	-1.417562445	9.28E-09	3.57E-08
AC011604.2	2.147140776	-3.106226716	9.39E-09	3.61E-08
OR51A7	2.640863071	-3.567989255	9.69E-09	3.72E-08
PANX3	2.327622961	-3.156764286	1.38E-08	5.21E-08
SMR3A	-2.606044359	-4.145917719	1.57E-08	5.87E-08
POTEB3	3.731102388	-3.712131331	1.62E-08	6.05E-08
HMX1	3.623766464	-2.280658308	1.68E-08	6.27E-08
APOA2	6.073628259	-0.994057303	1.70E-08	6.34E-08
TEX19	2.105943948	-3.789464959	1.76E-08	6.52E-08
KLK14	2.198445689	2.764641527	1.77E-08	6.57E-08
FOXB1	2.551164122	-3.324998365	1.82E-08	6.74E-08
OR2T4	-2.107592238	-4.105851789	2.02E-08	7.45E-08
DEFA6	8.43295787	1.615907555	2.60E-08	9.47E-08
HIST2H2AA3	2.419468701	-2.707668164	2.86E-08	1.04E-07
CPN1	3.747742016	-3.649452712	2.94E-08	1.06E-07
SHD	2.344127933	-1.64689595	3.12E-08	1.13E-07
SLC17A4	3.668588397	0.051823691	3.42E-08	1.23E-07
AFP	2.567442397	-1.812773108	3.51E-08	1.26E-07
CENPVL3	2.112537864	-3.232396268	3.77E-08	1.35E-07
ADAM2	2.276472703	1.980930907	3.77E-08	1.35E-07
A1CF	2.959732967	-0.723220984	4.01E-08	1.42E-07
DEFA5	9.365216134	3.33033588	4.09E-08	1.45E-07
OR51F2	2.006954436	-3.504427194	4.17E-08	1.48E-07
GC	5.399382757	0.793652692	4.54E-08	1.60E-07
VIL1	2.436052191	-1.718105203	4.86E-08	1.71E-07
HABP2	2.055213454	-0.141399516	6.02E-08	2.09E-07
GLP1R	2.625147099	0.008573847	6.20E-08	2.15E-07
AMBN	5.987094209	-2.325986562	6.60E-08	2.28E-07
HELT	2.786770143	-3.375484552	8.04E-08	2.74E-07
ETV1	2.238862205	5.821755833	8.38E-08	2.84E-07
CGA	3.092706256	2.347273691	1.09E-07	3.65E-07
SCGB2A2	4.157529288	-2.823027784	1.24E-07	4.13E-07
PAX1	2.582170213	0.621427741	1.40E-07	4.63E-07
NXPH1	2.748633166	-2.404303107	1.47E-07	4.84E-07
KRT75	2.56386916	-1.065093537	1.61E-07	5.28E-07
FOXG1	4.412614555	-2.304551792	1.64E-07	5.38E-07
CD5L	4.004675818	-2.269605558	1.91E-07	6.19E-07
DYTN	3.250626142	-0.523162771	2.04E-07	6.61E-07
SLCO1B7	2.015202209	-3.760466934	2.07E-07	6.69E-07
INSM2	2.742631272	-2.328804342	2.14E-07	6.89E-07
TM4SF20	2.798303591	-2.79121085	2.20E-07	7.06E-07
NAA11	2.64195991	-2.491147696	2.41E-07	7.71E-07
MYH13	2.063791478	-2.483692878	2.51E-07	7.99E-07
AKAP14	2.519767272	-2.270771126	2.54E-07	8.09E-07
CDHR4	2.339257647	-0.646369029	2.57E-07	8.18E-07
CACNA1I	2.172184023	-0.156719206	2.66E-07	8.45E-07
MAGEA12	4.273083018	-1.615200588	2.74E-07	8.67E-07
S100A7A	-2.140663009	-4.15155109	2.79E-07	8.82E-07
POTEC	3.436529057	-3.285847794	3.52E-07	1.10E-06
MS4A15	2.675882757	-1.549325024	3.53E-07	1.10E-06
C6orf10	2.920663596	-1.686036447	3.88E-07	1.20E-06
OR10G2	2.001375389	-3.620872697	3.93E-07	1.22E-06
ZBBX	2.214645824	-1.372640262	4.58E-07	1.40E-06
NWD2	2.699255678	-1.67880416	4.95E-07	1.51E-06
APOBEC4	2.436865996	-2.440520703	5.22E-07	1.59E-06
DRGX	5.597417241	-0.528882445	5.31E-07	1.61E-06
CAPSL	2.140094141	-0.477987858	5.40E-07	1.64E-06
SNTN	2.132779829	-0.310618113	5.46E-07	1.66E-06
KNG1	2.607820243	-2.095819376	6.39E-07	1.92E-06
PRSS48	3.813200229	-2.667810242	6.65E-07	1.99E-06
WDR38	2.183491746	-0.639342206	7.36E-07	2.20E-06
SCN1A	3.509091619	-0.402362574	8.18E-07	2.43E-06
PNLIP	2.316700038	-1.793604828	9.42E-07	2.78E-06
CST1	2.776775613	5.548479198	9.78E-07	2.88E-06
CRYBA4	2.77629519	-1.320560468	9.93E-07	2.92E-06
IAPP	3.326303971	-0.779943863	1.00E-06	2.95E-06
AHSG	3.195577031	-2.772405269	1.04E-06	3.05E-06
ZNF716	3.047888547	-4.066046444	1.19E-06	3.45E-06
LIPF	6.315823776	2.941998389	1.38E-06	3.98E-06
SERPINA6	2.941261827	-1.787066852	1.48E-06	4.24E-06
MAGEA4	6.337179967	-1.417685795	1.49E-06	4.27E-06
IRS4	2.211140204	-0.105008931	1.65E-06	4.70E-06
APOC3	4.601465085	-2.653898052	2.18E-06	6.12E-06
MAGEA8	2.378634234	-2.010800749	2.31E-06	6.46E-06
ZIC3	2.570250853	-0.861810951	2.50E-06	6.96E-06
MAGEA1	4.680845773	-1.860412392	3.10E-06	8.54E-06
UGT1A3	2.366739717	0.538274116	3.16E-06	8.69E-06
UGT1A1	3.254141493	-1.079932736	3.17E-06	8.71E-06
FGB	4.271457886	-0.154247002	3.35E-06	9.18E-06
HRG	3.135086162	-3.339237518	3.64E-06	9.91E-06
PRAME	2.338538512	0.716193259	3.93E-06	1.07E-05
SCRT2	3.618935054	-3.641321576	4.15E-06	1.12E-05
CHAT	3.189120842	-1.976525229	4.75E-06	1.27E-05
GAPDHS	2.405606446	-3.714986739	4.84E-06	1.29E-05
BARHL1	2.984772496	-3.550735063	5.17E-06	1.38E-05
C8B	2.987612031	-4.130168456	5.36E-06	1.43E-05
C1orf158	2.231146127	-2.244590958	5.49E-06	1.46E-05
TUBA4B	2.08008769	-1.021058831	6.08E-06	1.60E-05
DCAF4L2	4.180881048	-3.33878819	6.61E-06	1.73E-05
TAC3	2.36274317	-1.777156414	6.66E-06	1.74E-05
OOSP2	3.219415041	-4.12667791	6.85E-06	1.79E-05
MAGEA11	-2.329532445	-4.125006026	6.96E-06	1.82E-05
CELA3B	2.516068048	-3.044313211	7.23E-06	1.88E-05
FGF3	3.867821046	-3.431082435	8.07E-06	2.09E-05
CALML5	2.923429481	-0.405567612	8.10E-06	2.10E-05
AKR1C4	2.495802424	-3.934489427	8.56E-06	2.21E-05
FAM92B	2.06305144	-1.495291783	1.08E-05	2.76E-05
SULT1C3	2.170586606	-1.357651514	1.14E-05	2.90E-05
OR5B2	2.618284875	-3.804550237	1.19E-05	3.02E-05
FAM216B	2.371165337	-0.518024978	1.28E-05	3.23E-05
TAS2R38	2.622563237	-3.630278324	1.34E-05	3.37E-05
CTAG2	4.91734467	-0.7883404	1.36E-05	3.41E-05
CA6	2.483108231	-2.772569422	1.42E-05	3.57E-05
GLRA3	3.237406765	-0.166397869	1.46E-05	3.66E-05
GPR52	2.391005956	-3.783827878	1.68E-05	4.18E-05
LHX3	2.213917412	-4.129885626	1.76E-05	4.34E-05
GUCA2A	3.534362495	-2.304043424	1.82E-05	4.49E-05
TMEM212	2.582490444	-3.141357899	1.85E-05	4.55E-05
UCN3	2.280847635	-1.190588933	2.06E-05	5.04E-05
MAGEC1	4.686960188	-1.394351102	2.32E-05	5.63E-05
CT45A10	4.035669297	-3.551095789	2.61E-05	6.28E-05
AL035425.2	2.73099472	-3.682395125	2.65E-05	6.38E-05
CLCA1	3.764668046	-1.530664452	2.84E-05	6.79E-05
PDE6H	2.14397227	-3.917105611	2.85E-05	6.81E-05
KRTAP13-2	2.248745596	0.477550295	2.90E-05	6.94E-05
COX7B2	4.762153588	-1.113761795	3.04E-05	7.23E-05
MAGEA6	4.26908759	-1.969487018	3.07E-05	7.32E-05
AC093893.1	2.588392689	-4.044583459	3.40E-05	8.05E-05
MAGEA3	4.040641442	-1.771555679	3.42E-05	8.08E-05
LYPD8	2.253392969	-1.245112849	3.45E-05	8.15E-05
NKX2-5	2.809118852	-2.366958561	4.07E-05	9.52E-05
REG3A	3.713553163	-3.337119519	4.27E-05	9.97E-05
MC4R	3.273604061	-2.071734747	4.36E-05	0.00010154
IGFBP1	2.148339029	-3.544723306	4.50E-05	0.000104697
APOH	3.1261648	-0.332365306	4.77E-05	0.000110814
PRSS56	3.75512381	-1.42437199	4.98E-05	0.000115295
FMR1NB	2.403719863	-3.118668648	5.24E-05	0.000120748
C6orf15	3.195786606	-3.489872426	5.50E-05	0.000126456
SLC6A18	3.411524743	-2.955494915	5.87E-05	0.000134296
ABCC12	2.459643062	-0.835347642	6.39E-05	0.000145407
CARD18	3.572191354	-3.655401966	6.77E-05	0.00015339
TRIM49	3.200254471	-3.468665242	6.80E-05	0.000154003
IFNK	2.675685404	-3.828738864	6.98E-05	0.000157709
PRB1	3.320262883	-3.727194089	7.25E-05	0.000163364
TMEM207	2.641693118	-4.102778399	7.92E-05	0.000177497
INSL6	2.062918284	-2.96941623	8.83E-05	0.00019628
SOX3	2.573098322	-2.592049529	9.43E-05	0.000208891
PIH1D3	2.05735918	-3.246389776	0.000110268	0.000241316
OBP2B	2.064098318	-1.129187575	0.000112855	0.000246559
OR52E8	2.726891045	-3.723797653	0.000127108	0.00027554
CRX	2.122194996	-2.803033456	0.000143701	0.000309483
IBSP	2.059943392	-2.940921235	0.000155749	0.000333622
SLC6A19	2.215221033	2.700565561	0.000165647	0.000353132
PRDM9	3.429976884	-3.211987314	0.000183125	0.00038785
RAX	2.542136688	-2.0489052	0.00018609	0.000393804
FGF4	3.404356114	-3.129237211	0.000188867	0.000399113
CSAG1	2.464472817	-1.652957413	0.000197358	0.000415877
VPREB1	3.493989052	-3.519854177	0.000207877	0.000436551
SLCO6A1	3.037473404	-4.04692971	0.000211198	0.000443213
LGALS16	3.345065161	-3.971833704	0.000223669	0.000467793
FGA	3.542558641	-1.183111994	0.000237331	0.000494516
BARHL2	2.496874169	-3.401682604	0.000325716	0.000665043
GIF	2.087607993	-3.834908225	0.000366282	0.000740849
OR1N2	3.278443474	-2.805950639	0.000531478	0.001047956
LIN28B	2.090961729	-3.934196467	0.000559927	0.001100487
SLC18A3	2.173938468	-1.023047421	0.000695764	0.001346796
APCS	2.765865147	-3.532283366	0.000881982	0.001678375
OTOP1	2.942171894	-3.888289459	0.000890458	0.001693784
PRB4	2.61107452	-4.010133249	0.000979225	0.001851603
CYP2C9	2.028819569	-4.04073625	0.00111417	0.002087128
TPTE	2.610619918	-3.843442712	0.001368924	0.00252416
TMPRSS11B	3.283053839	-2.56767942	0.001577763	0.002885145
DSCR8	2.145037063	-3.734928842	0.002006533	0.003612324
HTN3	2.490713749	-4.012239426	0.002778112	0.004896881
UGT1A10	2.262868371	-1.708742269	0.002793153	0.004920967
OR2T10	2.134640246	-2.006843517	0.004029453	0.00692443
FGG	2.320788045	-2.101291754	0.005040799	0.008531244
MT4	2.348090796	-3.21678606	0.005165669	0.008726062
INS	2.313959151	-3.827343077	0.00573662	0.009606981
